# Supplementary material for: Workforce Allocation in Urban Community Mental Health Services: GIS-Based Analytical Insights for Policy and Planning
Source: Healthcare (Basel). 2025 Aug 22;13(17):2092. doi: 10.3390/healthcare13172092 (PMC12428168; doi:10.3390/healthcare13172092)
Supplement: Supplementary file 1 [file healthcare-13-02092-s001.zip]

Archive with 1 entries (1 files):
- healthcare-3758327-supplementary.pdf
